# Supplementary material for: Phenotypic and Transcriptomic Responses of Campylobacter jejuni Suspended in an Artificial Freshwater Medium
Source: Front Microbiol. 2017 Sep 20;8:1781. doi: 10.3389/fmicb.2017.01781 (PMC5611540; doi:10.3389/fmicb.2017.01781)
Supplement: Supplementary file 1 [file Table_1.XLSX]

## Sheet: Table S1
Table S1: Genes differentially expressed in 81116 upon exposure to water
locus_tag	name	product	F/B (log2)
C8J_0002	dnaN	DNA polymerase III, beta subunit	-4.09008
C8J_0003	gyrB	DNA gyrase subunit B	-4.7643
C8J_0010	null	putative non-specific DNA binding protein	-1.90687
C8J_0011	null	non-haem iron protein	-4.58767
C8J_0015	null	putative transcriptional regulatory protein	2.53563
C8J_0033	null	Gamma-glutamyltranspeptidase	-9.54077
C8J_0039	null	Uncharacterized protein, contains DUF2130 domain	-3.97196
C8J_0040	null	putative cytochrome c	-5.35361
C8J_0041	null	hypothetical protein	-4.81348
C8J_0063	null	hypothetical protein	-2.99208
C8J_0069	lctP	L-lactate permease	-3.77108
C8J_0079	aspA	aspartate ammonia-lyase	-4.76649
C8J_0086	null	putative periplasmic protein	3.41699
C8J_0091	fmt	methionyl-tRNA formyltransferase	3.13229
C8J_0098	atpA	ATP synthase F1 sector alpha subunit	4.69063
C8J_0105	null	TolB protein, putative	-2.58989
C8J_0106	pal	peptidoglycan associated lipoprotein (omp18)	-5.23338
C8J_0115	null	hypothetical protein	3.83215
C8J_0116	dusB	tRNA-dihydrouridine synthase B	3.57977
C8J_0124	null	putative periplasmic protein	-2.12666
C8J_0127	thrB	homoserine kinase	3.94596
C8J_0129	infB	translation initiation factor IF-2	-3.23596
C8J_0132	null	hypothetical protein	-4.62073
C8J_0133	null	putative DNA-methyltransferase	2.97388
C8J_0137	null	putative manganese transport system	-3.36047
C8J_0142	null	Gluconate 2-dehydrogenase subunit 3	-3.7384
C8J_0144	trx	thioredoxin	-6.23523
C8J_0146	hom	homoserine dehydrogenase	4.42269
C8J_0147	null	aminotransferase, classes I and II	2.60862
C8J_0159	null	putative periplasmic protein	-2.73469
C8J_0165	sodB	superoxide dismutase (Fe)	-7.34786
C8J_0166	null	Saccharopine dehydrogenase, NADP-dependent	-3.17988
C8J_0185	purF	amidophosphoribosyltransferase	4.90555
C8J_0186	dapB	dihydrodipicolinate reductase	3.07738
C8J_0189	null	putative periplasmic protein	-2.71826
C8J_0191	null	protein of unknown function	5.14848
C8J_0198	null	hypothetical protein	-2.64365
C8J_0199	null	hypothetical protein	5.95681
C8J_0205	argD	acetylornithine aminotransferase	2.70803
C8J_0209	nrdB	ribonucleoside-diphosphate reductase beta chain	1.97321
C8J_0213	secG	protein-export membrane protein secG	1.03961
C8J_0223	null	Methyl-accepting chemotaxis-like domains	3.61973
C8J_0226	null	putative cysteine permease	3.21822
C8J_0228	null	hypothetical protein	-2.90062
C8J_0232	xth	exodeoxyribonuclease III	-2.86635
C8J_0234	dgkA	diacylglycerol kinase	1.47175
C8J_0237	null	pseudo	5.26151
C8J_0240	null	putative integral membrane protein	5.19682
C8J_0253	mreB	cell shape-determining protein MreB	3.36409
C8J_0259	cheW	chemotaxis protein	-5.09909
C8J_0262	null	UDP-2,3-diacylglucosamine hydrolase	2.73776
C8J_0263	greA	transcription elongation factor	3.81272
C8J_0264	lpxB	lipid-A-disaccharide synthase	2.74712
C8J_0273	panD	aspartate 1-decarboxylase precursor	2.3829
C8J_0285	bioD	dethiobiotin synthetase	6.574
C8J_0286	null	multidrug resistance protein, SMR family	2.84536
C8J_0287	null	multidrug resistance protein, SMR family	3.30631
C8J_0288	null	50S ribosomal protein L25	-2.09356
C8J_0296	fliG	flagellar motor switch protein	2.79002
C8J_0300	null	hypothetical protein	-4.61596
C8J_0302	xseA	exodeoxyribonuclease VII large subunit	2.85834
C8J_0305	fabH	3-oxoacyl-[acyl-carrier-protein] synthase III	2.82808
C8J_0308	null	hypothetical protein	-1.30324
C8J_0309	ndk	nucleoside diphosphate kinase	-2.54011
C8J_0310	fdxA	ferredoxin	-5.50405
C8J_0311	ahpC	alkyl hydroperoxide reductase	-3.79224
C8J_0312	flhB	flagellar biosynthetic protein	2.30954
C8J_0315	polA	DNA polymerase type I	3.85643
C8J_0324	trpF	N-(5'-phosphoribosyl)anthranilate isomerase	5.9357
C8J_0326	trpA	tryptophan synthase alpha chain	6.0663
C8J_0332	null	two-component regulator	-5.60103
C8J_0333	null	FolB domain protein	-4.11653
C8J_0335	null	putative cytochrome C551 peroxidase	2.4508
C8J_0340	null	hypothetical protein	-5.19917
C8J_0342	cmeB	RND efflux system, inner membrane transporter	6.49507
C8J_0346	rpsU	30S ribosomal protein S21	-4.41021
C8J_0347	null	hypothetical protein	-4.24296
C8J_0351	null	hypothetical protein	-4.0997
C8J_0360	null	integral membrane protein	-3.32665
C8J_0366	null	hypothetical protein	-5.50301
C8J_0367	pyk	pyruvate kinase	-5.20073
C8J_0369	null	transcriptional activator, putative, Baf family	2.96483
C8J_0380	aroE	shikimate 5-dehydrogenase	2.92294
C8J_0392	null	pseudo	-2.73534
C8J_0394	null	HIT family protein	-6.35805
C8J_0397	null	ranscriptional regulator	-3.59648
C8J_0398	null	protein of unknown function	4.15033
C8J_0402	null	S-layer like family, C-terminal region	-3.32966
C8J_0403	null	hypothetical protein	-5.11329
C8J_0406	null	ATP-binding protein	2.51217
C8J_0407	murD	UDP-N-acetylmuramoylalanine--D-glutamate ligase	3.67806
C8J_0408	mraY	phospho-N-acetylmuramoyl-pentapeptide-	3.94602
C8J_0416	acpP	acyl carrier protein	-2.2044
C8J_0417	fabF	3-oxoacyl-[acyl-carrier-protein] synthase	7.42304
C8J_0419	null	CirA, Outer membrane receptor proteins, mostly Fe transport [Inorganic ion transport and metabolism]	3.94505
C8J_0421	null	putative MCP-type signal transduction protein	-1.9576
C8J_0422	null	DUF465 domain-containing protein	-3.16319
C8J_0433	nusA	transcription termination factor NusA	2.35839
C8J_0436	null	zinc protease-like protein	3.19827
C8J_0441	null	polar amino acid transport system permease	4.03643
C8J_0454	rpsG	30S ribosomal protein S7	3.81673
C8J_0456	null	hypothetical protein	2.37806
C8J_0457	null	tRNA1(Val) A37 N6-methylase TrmN6	4.00754
C8J_0461	null	Hit family protein	4.66766
C8J_0466	null	putative outer-membrane protein	-3.9749
C8J_0469	null	DegT/DnrJ/EryC1/StrS aminotransferase family	1.90824
C8J_0473	clpB	ATP-dependent CLP protease ATP-binding subunit	-3.36039
C8J_0479	null	putative periplasmic protein	4.94782
C8J_0485	null	Na/Pi-cotransporter, putative	3.10196
C8J_0497	oorA	2-oxoglutarate ferredoxin oxidoreductase, alpha	-3.15559
C8J_0508	flaG	possible flagellar protein	-5.08439
C8J_0510	fliS	flagellar protein	-4.84753
C8J_0511	null	hypothetical protein	-4.04804
C8J_0513	null	hydrophobic protein	-2.27619
C8J_0522	null	Porin superfamily, DUF2860	4.50629
C8J_0528	null	Pseudo	1.30766
C8J_0541	null	putative sec-independent protein translocase	-3.78515
C8J_0549	null	Porin superfamily, DUF2070	4.54937
C8J_0558	peb4	cell binding factor2 (major antigen PEB4A)	-3.50914
C8J_0574	cft	ferritin	-3.40323
C8J_0576	pstC	phosphate transport system permease protein	2.46429
C8J_0577	null	phosphate ABC transporter, permease protein	4.27529
C8J_0590	null	putative ribonuclease	3.91199
C8J_0594	null	putative Holliday junction resolvase	-2.87997
C8J_0597	ppa	inorganic pyrophosphatase	-2.96025
C8J_0603	null	hydrolase, TatD family	3.22755
C8J_0607	null	OstA-like protein	3.20713
C8J_0608	null	OstA family protein	-2.43697
C8J_0610	null	putative integral membrane protein	4.40766
C8J_0633	null	Calcium binding and coiled-coil domain	-4.46588
C8J_0641	null	putative SAM-dependent methyltransferase	-3.37223
C8J_0643	null	pseudo	-5.87041
C8J_0647	null	Domain of unknown function (DUF955) superfamily	-4.2865
C8J_0648	null	ANK repeat	1.63532
C8J_0649	null	phage repressor protein, putative	2.38235
C8J_0658	null	hypothetical protein	1.98245
C8J_0662	ftsA	cell division protein ftsA	2.77701
C8J_0664	flgG2	putative flagellar basal-body rod protein	-4.0278
C8J_0665	flgG	flagellar basal-body rod protein	-2.11521
C8J_0666	glnA	glutamine synthetase, type I	-4.99276
C8J_0670	null	Protein of unknown function (DUF3972)	2.66693
C8J_0687	flaC	flagellin	-3.91412
C8J_0689	null	putative DNA methylase	4.19932
C8J_0690	null	putative integral membrane zinc-metalloprotease	-1.42239
C8J_0696	null	putative nucleotide pyrophosphatase	4.57943
C8J_0699	null	ABC transport system ATP-binding protein	4.41648
C8J_0701	cjaC	CjaC	-3.13714
C8J_0722	null	putative periplasmic protein	-2.13649
C8J_0727	null	hypothetical protein	-4.00039
C8J_0729	null	major antigenic peptide PEB2	-3.99027
C8J_0730	tpx	thiol peroxidase	-5.92144
C8J_0731	napA	periplasmic nitrate reductase	-4.45527
C8J_0733	napH	putative ferredoxin	2.73114
C8J_0738	null	Tetratricopeptide repeat	2.89501
C8J_0746	murF	UDP-N-acetylmuramoylalanyl-D-glutamyl-2,	-2.72936
C8J_0747	null	putative Pimeloyl-ACP methyl ester carboxylesterase	1.75061
C8J_0748	null	Antitoxin Phd_YefM, type II toxin-antitoxin system	-1.16243
C8J_0749	ddlA	putative D-alanine--D-alanine ligase	3.46836
C8J_0756	null	putative zinc protease	5.71085
C8J_0759	null	small hydrophobic protein	3.05557
C8J_0762	lpxK	tetraacyldisaccharide 4'-kinase	4.84743
C8J_0766	null	amino acid-binding protein	2.63458
C8J_0767	fliP	flagellar biosynthesis protein	2.65279
C8J_0777	null	hypothetical protein	-2.52053
C8J_0778	trmA	tRNA (uracil-5-)-methyltransferase	3.73862
C8J_0779	null	putative integral membrane protein	3.9999
C8J_0799	null	putative integral membrane protein	5.73373
C8J_0802	folD	methylenetetrahydrofolate	2.97521
C8J_0812	dsbB	disulfide bond formation protein B	4.52589
C8J_0815	null	Cytochrome c	-2.47223
C8J_0828	serA	D-3-phosphoglycerate dehydrogenase	2.6085
C8J_0829	null	hypothetical protein	2.43887
C8J_0838	null	putative polar amino acid transport system	2.82215
C8J_0840	null	putative amino-acid transport protein	-4.48574
C8J_0843	pgp2	LD-carboxypeptidase	3.79495
C8J_0849	hupB	DNA-binding protein HU-like protein	-8.14112
C8J_0852	null	Selenoprotein, putative	-5.61281
C8J_0853	null	acyl-CoA thioesterase	-1.74557
C8J_0858	pebA	amino acid ABC transporter, periplasmic amino	-5.07619
C8J_0859	pebC	putative polar amino acid transport system	-4.8182
C8J_0880	null	putative integral membrane protein	4.19622
C8J_0881	aas	2-acylglycerophosphoethanolamine acyltransferase	4.86015
C8J_0887	null	putative periplasmic protein	-2.57333
C8J_0889	null	lipoprotein, putative	4.41983
C8J_0897	purL	phosphoribosylformylglycinamidine synthase	2.42213
C8J_0898	trmE	tRNA modification GTPase TrmE	3.03106
C8J_0902	rnpA	putative ribonuclease P protein component	-2.15009
C8J_0905	null	DNA polymerase, bacteriophage-type	-3.76618
C8J_0913	null	pseudo	2.29677
C8J_0914	null	pseudo	4.68201
C8J_0922	null	putative lipoprotein	-3.69588
C8J_0945	aroB	3-dehydroquinate synthase	-3.72785
C8J_0947	tgt	queuine tRNA-ribosyltransferase	-2.01161
C8J_0949	null	hypothetical protein	6.64704
C8J_0950	null	cytochrome c biogenesis protein, CcmF/CycK/CcsA family	4.48061
C8J_0951	livF	branched-chain amino acid transport system	-2.00693
C8J_0953	livM	branched-chain amino acid transport system	5.44442
C8J_0954	livH	branched-chain amino acid transport system	3.79936
C8J_0955	null	high affinity branched-chain amino acid ABC	5.55742
C8J_0964	gyrA	DNA gyrase subunit A	-2.22871
C8J_0974	pycA	pyruvate carboxylase subunit A	4.44593
C8J_0975	null	probable cell division/peptidoglycan	3.50913
C8J_0982	thiG	thiamine biosynthesis protein ThiG	2.04541
C8J_0989	dapE	succinyl-diaminopimelate desuccinylase	3.28939
C8J_0997	null	hydrolase, carbon-nitrogen family	3.83643
C8J_1022	thiE	thiamine-phosphate pyrophosphorylase	3.08714
C8J_1025	null	putative ATP/GTP-binding protein	5.26249
C8J_1027	null	Cytoskeletal protein CcmA, bactofilin family, DUF342	3.19059
C8J_1036	cutE	apolipoprotein N-acyltransferase	-4.83329
C8J_1037	metK	S-adenosylmethionine synthetase	2.34345
C8J_1044	csrA	carbon storage regulator-like protein	-3.7736
C8J_1058	null	ribosomal protein L11 methyltransferase,	3.11193
C8J_1067	pglJ	general glycosylation pathway protein	-3.71761
C8J_1074	waaM	lipid A biosynthesis lauroyl acyltransferase	2.56473
C8J_1089	null	Capsular polysaccharide synthesis protein	-4.05011
C8J_1095	gmhA-1	phosphoheptose isomerase	3.99715
C8J_1096	waaE	putative ADP-heptose synthase	3.50191
C8J_1099	null	putative periplasmic cytochrome c	-6.95675
C8J_1100	null	small hydrophobic protein	-2.37254
C8J_1106	null	Heavy-metal-associated domain	-1.094
C8J_1107	null	cation efflux family protein	3.19676
C8J_1113	null	putative periplasmic protein	4.5646
C8J_1115	ppi	peptidyl-prolyl cis-trans isomerase	6.85601
C8J_1131	arsB	putative arsenical pump membrane protein	3.82861
C8J_1136	dctA	putative C4-dicarboxylate transport protein	3.00119
C8J_1140	gpsA	glycerol-3-phosphate dehydrogenase	4.9985
C8J_1142	luxS	autoinducer-2 production protein LuxS	-2.67296
C8J_1148	radA	DNA repair protein	4.30415
C8J_1154	comE3	putative integral membrane protein	-2.73314
C8J_1166	null	putative two-component regulator	-2.19289
C8J_1167	null	non-heme iron protein, hemerythrin family	-2.22703
C8J_1168	null	ribbon-helix-helix domain-containing protein	-2.43091
C8J_1185	null	hypothetical protein	-3.56265
C8J_1187	null	radical SAM domain protein	2.26207
C8J_1189	uvrC	excinuclease ABC subunit C	4.28242
C8J_1192	null	hypothetical protein	-2.32628
C8J_1195	null	Uncharacterized membrane protein YckC, RDD family	3.31573
C8J_1198	null	putative G:T/U-mismatch repair DNA glycosylase	5.79289
C8J_1199	null	pseudo	-1.40903
C8J_1203	porA	major outer membrane protein	-7.66509
C8J_1205	racR	two-component regulator	-2.87324
C8J_1206	racS	sensor histidine kinase	3.38532
C8J_1212	null	oxidoreductase, FAD-dependent	3.21792
C8J_1224	null	putative ribosomal pseudouridine synthase	4.32241
C8J_1227	ktrA	putative K+ uptake protein	3.05374
C8J_1234	accB	acetyl-CoA carboxylase biotin carboxyl carrier	-2.25248
C8J_1237	null	putative aminotransferase (DegT family)	3.44165
C8J_1238	null	putative aminopeptidase	4.01541
C8J_1246	null	UDP-4-amino-4,6-dideoxy-N-acetyl-beta-L-altrosamine N-acetyltransferase	4.48857
C8J_1251	neuB	N-acetylneuraminic acid synthetase	3.40064
C8J_1259	null	putative periplasmic protein	4.28708
C8J_1261	pgp1	DL-carboxypeptidase	4.13992
C8J_1262	dxr	putative 1-deoxy-D-xylulose 5-phosphate	1.7031
C8J_1263	cdsA	phosphatidate cytidylyltransferase	2.0199
C8J_1264	null	putative coiled-coil protein	6.24957
C8J_1270	ceuD	enterochelin transport system ATP-binding	7.14254
C8J_1271	ceuE	enterochelin transport system substrate-binding	2.50877
C8J_1274	null	putative integral membrane protein	-4.34662
C8J_1280	ruvB	holliday junction DNA helicase RuvB	5.6048
C8J_1283	glmS	glucosamine--fructose-6-phosphate	-4.27106
C8J_1288	null	putative transmembrane transport protein	5.52782
C8J_1289	null	putative nucleotide phosphoribosyltransferase	4.68146
C8J_1294	null	multidrug resistance efflux transporter,	-3.24683
C8J_1298	null	putative periplasmic protein	-1.33761
C8J_1299	null	lipoprotein, putative	-4.64035
C8J_1300	fldA	flavodoxin	-5.07327
C8J_1301	null	hypothetical protein	-5.24101
C8J_1306	null	RidA family protein	-2.7672
C8J_1309	purB-2	adenylosuccinate lyase	2.32336
C8J_1310	null	MmgE/PrpD family protein	4.98937
C8J_1311	null	FeoA	7.63017
C8J_1312	feoB	ferrous iron transport protein	3.47322
C8J_1333	null	CMP-NeuAc_Synthase, 6.99e-86, CMP-NeuAc_Synthase activates N-acetylneuraminic acid by adding CMP moiety	3.32162
C8J_1334	null	pseudo	-2.17663
C8J_1337	null	putative class I SAM-dependent methyltransferase	-6.28235
C8J_1342	null	hypothetical protein	4.50605
C8J_1356	null	putative ATP/GTP-binding protein	-3.41894
C8J_1359	null	tRNA(Ile)-lysidine synthase TilS/MesJ	3.25518
C8J_1360	null	MiaB-like tRNA modifying protein	3.30365
C8J_1368	flgI	flagellar P-ring protein FlgI	-2.84274
C8J_1369	null	putative glucosaminidase	-2.3072
C8J_1380	ctsR	transformation system protein	-3.08168
C8J_1382	null	putative hydrolase	-3.87037
C8J_1383	cadF	outer membrane fibronectin-binding protein	-4.67282
C8J_1384	rpsI	30S ribosomal protein S9	-1.68939
C8J_1389	null	hypothetical protein	2.64342
C8J_1393	ccoQ	cb-type cytochrome c oxidase subunit IV	-3.95008
C8J_1401	null	putative periplasmic protein	2.11125
C8J_1403	purA	adenylosuccinate synthetase	3.40597
C8J_1408	null	putative sulfurtransferase-like selenium metabolism protein	-1.66143
C8J_1410	null	ModE repressor domain protein, molybdate	2.35736
C8J_1416	null	possible periplasmic protein	-3.38319
C8J_1417	null	Nitrate reductase delta subunit	-2.83579
C8J_1423	cas2	CRISPR-associated protein Cas2	3.50361
C8J_1432	null	hypothetical protein	-3.96923
C8J_1433	null	possible bacterioferritin	-2.87133
C8J_1434	pgi	glucose-6-phosphate isomerase	-2.47148
C8J_1436	acs	acetyl-coenzyme A synthetase	-4.5399
C8J_1438	null	tungsten ABC transporter, permease protein,	5.64189
C8J_1455	null	transporter, putative	5.99666
C8J_1457	arsR	arsenical resistance operon repressor	4.91252
C8J_1461	null	putative methyl-accepting chemotaxis signal	-5.2429
C8J_1464	nuoM	NADH dehydrogenase I chain M	3.4162
C8J_1466	nuoK	NADH dehydrogenase I chain K	2.0001
C8J_1468	nuoI	NADH-quinone oxidoreductase, I subunit	3.35956
C8J_1475	nuoB	NADH dehydrogenase I chain B	5.78052
C8J_1476	nuoA	NADH-quinone oxidoreductase, A subunit	2.80411
C8J_1478	null	peptide transport system ATP-binding protein	4.46408
C8J_1480	null	peptide ABC transporter, permease protein	4.92284
C8J_1490	null	putative transmembrane transport protein	4.32318
C8J_1492	infA	translation initiation factor IF-1	-3.92476
C8J_1498	rplQ	50S ribosomal protein L17	2.65667
C8J_1503	hisA	phosphoribosylformimino-5-aminoimidazole	3.32657
C8J_1508	null	2-C-methyl-D-erythritol 4- phosphate	-2.85972
C8J_1513	prfA	peptide chain release factor RF-1	3.15522
C8J_1525	null	hypothetical protein	3.30697
C8J_1526	sdaA	L-serine ammonia-lyase	-3.02753
C8J_1528	null	putative periplasmic protein	-3.12551
C8J_1535	null	tRNA U34 2-thiouridine synthase MnmA/TrmU	2.4924
C8J_1541	null	NifU-like protein	-3.65895
C8J_1544	null	nucleoid-associated protein, YbaB/EbfC	2.35274
C8J_1545	null	PDZ domain protein	6.22208
C8J_1548	null	ABC transporter, permease protein, putative	2.41664
C8J_1550	null	ABC transporter, periplasmic substrate-binding	1.83852
C8J_1559	null	hypothetical protein	-2.7957
C8J_1563	null	possible ABC transport system permease protein	4.16947
C8J_1565	null	putative ABC transport system ATP-binding	3.80447
C8J_1572	null	hypothetical protein	-3.09973
C8J_1576	fliQ	flagellar biosynthetic protein	3.8845
C8J_1578	null	hypothetical protein	3.21549
C8J_1605	rpsC	30S ribosomal protein S3	-2.19623
C8J_1615	ksgA	dimethyladenosine transferase	-2.43799
C8J_1619	null	hypothetical protein	4.74951
C8J_1622	leuD	3-isopropylmalate dehydratase small subunit	7.11256
C8J_1628	null	7-cyano-7-deazaguanine reductase	5.37086
C8J_1630	ruvC	crossover junction endodeoxyribonuclease RuvC	4.30688
